# Supplementary material for: Unravelling the Identity, Metabolic Potential and Global Biogeography of the Atmospheric Methane‐Oxidizing Upland Soil Cluster α
Source: Environ Microbiol. 2018 Jan 18;20(3):1016–29. doi: 10.1111/1462-2920.14036 (PMC6849597; doi:10.1111/1462-2920.14036)
Supplement: Supplementary file 2 — Table S1. Basic bin quality metrics and taxonomic placement of metagenomic bins. The bin quality metrics ‘Completeness’, ‘Contamination’ and ‘Strain heterogenity’ were calculated using the ‘Lineage workflow’ of CheckM (Parks et al. 2015) during different bin processing steps. However, read exctraction and reassembly was only performed for the USCalpha genomic bin (highlighted in yellow). A brief explanation of each metric is given in the footnotes below the table. [file EMI-20-1016-s002.xls]

## Sheet: Sheet1
Supplementary Table S1: Basic bin quality metrics and taxonomic placement of metagenomic bins. The bin quality metrics “Completeness”, “Contamination” and “Strain heterogenity” were calculated using the “Lineage workflow” of CheckM (Parks et al. 2015) during different bin processing steps. However, read exctraction and reassembly was only performed for the USCalpha genomic bin (highlighted in yel…
	CheckM bin quality metrics after binning, but before filtering					CheckmM bin quality metrics after taxonomic and covariance based filtering					CheckmM bin quality metrics after read extraction & reassembly of UCSalpha genomic bin					Predominant “Least Common Ancestor” (LCA) contig classificationf					CheckM taxonomic placementsg
Bin Id	Marker lineagea	Completenessb	Contaminationc	Strain hetero-geneityd	adjusted contaminatione	Marker lineagea	Completenessb	Contaminationc	Strain hetero-geneityd	adjusted contaminatione	Marker lineagea	Completenessb	Contaminationc	Strain hetero-geneityd	adjusted contaminatione	major_domain	major_phylum	major_class	major_order	major_family	Taxonomy (contained)	Taxonomy (sister lineage)
MFS12low_MFS3mid.007 (USCalpha genomic bin)	o__Rhizobiales (UID3654)	94.15	6.6	42.42	3.80028	o__Rhizobiales (UID3654)	81.56	3.45	76.92	0.79626	o__Rhizobiales (UID3654)	86.85	2.7	70	0.81	Bacteria	Proteobacteria	Alphaproteobacteria	Rhizobiales	Beijerinckiaceae	k__Bacteria;p__Proteobacteria;c__Alphaproteobacteria;o__Rhizobiales;f__Beijerinckiaceae	g__Methylocapsa;s__Methylocapsa_acidiphila
MFS12high_MFS3mid.001	k__Bacteria (UID3187)	64.9	1.8	75	0.45	k__Bacteria (UID3187)	56.36	1.8	75	0.45						Bacteria	Acidobacteria	Acidobacteriia	Acidobacteriales	Acidobacteriaceae	k__Bacteria;p__Acidobacteria;c__Acidobacteriia;o__Acidobacteriales;f__Acidobacteriaceae;g__Acidobacterium	s__Acidobacterium_capsulatum
MFS12high_MFS3mid.002	root (UID1)	0	0	0	0	root (UID1)	0	0	0	0						Bacteria	Proteobacteria	Acidobacteriia	Acidobacteriales	Acidobacteriaceae	NA	unresolved
MFS12low_MFS3low.001	k__Bacteria (UID203)	14.42	4.17	71.43	1.19137	k__Bacteria (UID203)	1.38	0	0	0						Bacteria	Proteobacteria	Gammaproteobacteria	-	-	k__Bacteria;p__Proteobacteria;c__Gammaproteobacteria	o__Thiotrichales;f__Thiotrichaceae;g__Beggiatoa;s__Beggiatoa_alba
MFS12low_MFS3low.002	k__Bacteria (UID3187)	48.21	19.43	34.04	12.816	k__Bacteria (UID203)	29.94	3.45	0	3.45						Bacteria	Proteobacteria	Gammaproteobacteria	Rhizobiales	Acidobacteriaceae	k__Bacteria;p__Proteobacteria;c__Gammaproteobacteria	o__Xanthomonadales;f__Xanthomonadaceae;g__Wohlfahrtiimonas;s__Wohlfahrtiimonas_chitiniclastica
MFS12low_MFS3low.003	k__Bacteria (UID3187)	61.24	17.48	58.06	7.33111	k__Bacteria (UID3187)	23.49	0.85	0	0.85						Bacteria	Acidobacteria	Acidobacteriia	Acidobacteriales	Acidobacteriaceae	k__Bacteria;p__Acidobacteria;c__Acidobacteriia;o__Acidobacteriales	c__Candidatus_Koribacter;o__Candidatus_Koribacter;f__Candidatus_Koribacter;g__Candidatus_Koribacter;s__Candidatus_Koribacter_versatilis
MFS12low_MFS3low.004	k__Bacteria (UID203)	60.42	17.5	40.74	10.3705	k__Bacteria (UID3187)	40.6	5.66	62.5	2.1225						Bacteria	Acidobacteria	Acidobacteriia	Acidobacteriales	Acidobacteriaceae	k__Bacteria;p__Acidobacteria;c__Acidobacteriia;o__Acidobacteriales	f__Acidobacteriaceae
MFS12low_MFS3low.005	k__Bacteria (UID203)	14.71	10.47	39.47	6.33749	root (UID1)	0	0	0	0						Bacteria	Proteobacteria	Alphaproteobacteria	Rhizobiales	Acidobacteriaceae	NA	unresolved
MFS12low_MFS3low.006	k__Bacteria (UID203)	42.04	11.21	50	5.605	k__Bacteria (UID203)	1.72	0	0	0						Bacteria	Proteobacteria	Gammaproteobacteria	Burkholderiales	Burkholderiaceae	k__Bacteria;p__Proteobacteria;c__Gammaproteobacteria;o__Thiotrichales	f__Piscirickettsiaceae
MFS12low_MFS3low.007	k__Bacteria (UID203)	65.45	41.09	64.71	14.5007	k__Bacteria (UID203)	40.34	2.3	0	2.3						Bacteria	Acidobacteria	Acidobacteriia	Acidobacteriales	Acidobacteriaceae	k__Bacteria;p__Acidobacteria;c__Acidobacteriia;o__Acidobacteriales	c__Candidatus_Koribacter;o__Candidatus_Koribacter;f__Candidatus_Koribacter;g__Candidatus_Koribacter;s__Candidatus_Koribacter_versatilis
MFS12low_MFS3low.008	p__Proteobacteria (UID3214)	81.82	65.13	29.61	45.845	k__Bacteria (UID203)	16.9	1.72	0	1.72						Bacteria	Proteobacteria	Gammaproteobacteria	-	-	k__Bacteria;p__Proteobacteria	c__Gammaproteobacteria
MFS12low_MFS3low.009	k__Bacteria (UID203)	85.06	53.37	24.77	40.1503	k__Bacteria (UID3187)	48.07	16.3	93.33	1.08721						Bacteria	Proteobacteria	Deltaproteobacteria	-	-	k__Bacteria;p__Proteobacteria;c__Deltaproteobacteria	o__Deferrisoma;f__Deferrisoma;g__Deferrisoma;s__Deferrisoma_camini
MFS12low_MFS3low.010	k__Bacteria (UID203)	2.35	0	0	0	root (UID1)	0	0	0	0						Bacteria	Proteobacteria	Alphaproteobacteria	Rhizobiales	Bradyrhizobiaceae	NA	unresolved
MFS12low_MFS3low.011	k__Bacteria (UID3187)	20.46	4.08	36.36	2.59651	k__Bacteria (UID203)	8.78	3.16	33.33	2.10677						Bacteria	Acidobacteria	Acidobacteriia	Acidobacteriales	Acidobacteriaceae	k__Bacteria;p__Acidobacteria;c__Acidobacteriia;o__Acidobacteriales	f__Acidobacteriaceae
MFS12low_MFS3low.012	k__Bacteria (UID203)	61.74	39.66	36.36	25.2396	k__Bacteria (UID3187)	37.41	6.97	42.86	3.98266						Bacteria	Acidobacteria	Acidobacteriia	Acidobacteriales	Acidobacteriaceae	k__Bacteria;p__Acidobacteria;c__Acidobacteriia;o__Acidobacteriales;f__Acidobacteriaceae	p__;c__;o__;f__;g__;s__
MFS12low_MFS3low.013	k__Bacteria (UID203)	44.98	25.25	16.95	20.9701	root (UID1)	0	0	0	0						Bacteria	Proteobacteria	Alphaproteobacteria	Rhizobiales	Bradyrhizobiaceae	NA	unresolved
MFS12low_MFS3low.014	k__Bacteria (UID203)	38.09	33.39	15.98	28.0543	k__Bacteria (UID203)	7.37	2.87	0	2.87						Bacteria	Proteobacteria	Alphaproteobacteria	Rhizobiales	Bradyrhizobiaceae	k__Bacteria;p__Proteobacteria;c__Alphaproteobacteria;o__Rhizobiales	unresolved
MFS12low_MFS3low.015	k__Bacteria (UID203)	12.93	13.79	27.59	9.98534	root (UID1)	0	0	0	0						Bacteria	Actinobacteria <phylum>	Actinobacteria	Corynebacteriales	Pseudonocardiaceae	NA	unresolved
MFS12low_MFS3low.016	k__Bacteria (UID203)	43.93	10.52	50	5.26	k__Bacteria (UID203)	10.34	1.72	0	1.72						Bacteria	Proteobacteria	Gammaproteobacteria	Burkholderiales	Acidobacteriaceae	k__Bacteria;p__Proteobacteria;c__Gammaproteobacteria;o__Xanthomonadales	f__Xanthomonadaceae
MFS12low_MFS3low.017	o__Rhodospirillales (UID3754)	87.77	4.35	41.67	2.53735	k__Bacteria (UID203)	36.21	0	0	0						Bacteria	Proteobacteria	Alphaproteobacteria	Rhodospirillales	Acetobacteraceae	k__Bacteria;p__Proteobacteria;c__Alphaproteobacteria;o__Rhodospirillales;f__Acetobacteraceae	g__Acidocella;s__Acidocella_facilis
MFS12low_MFS3low.018	k__Bacteria (UID203)	93.47	45.82	67.27	14.9969	k__Bacteria (UID3187)	84.59	35.03	91.67	2.918						Bacteria	Acidobacteria	Acidobacteriia	Acidobacteriales	Acidobacteriaceae	k__Bacteria;p__Acidobacteria;c__Acidobacteriia;o__Acidobacteriales;f__Acidobacteriaceae;g__Acidobacterium	s__
MFS12low_MFS3low.019	k__Bacteria (UID203)	91.79	57.08	14.74	48.6664	p__Actinobacteria (UID1454)	58.77	1.65	14.29	1.41421						Bacteria	Actinobacteria <phylum>	Thermoleophilia	Solirubrobacterales	Caulobacteraceae	k__Bacteria;p__Actinobacteria;c__Actinobacteria	o__Solirubrobacterales
MFS12low_MFS3low.020	k__Bacteria (UID203)	71.81	76.81	14.42	65.734	root (UID1)	18.06	18.06	33.33	12.0406						Bacteria	Proteobacteria	Alphaproteobacteria	Rhizobiales	Bradyrhizobiaceae	NA	unresolved
MFS12low_MFS3low.021	k__Bacteria (UID203)	68.97	11.13	46.67	5.93563	k__Bacteria (UID3187)	67.76	2.49	80	0.498						Bacteria	Acidobacteria	Acidobacteriia	Acidobacteriales	Acidobacteriaceae	k__Bacteria;p__Acidobacteria	c__Acidobacteriia;o__Acidobacteriales;f__Acidobacteriaceae
MFS12low_MFS3low.022	k__Bacteria (UID203)	37.07	17.24	58.33	7.18391	k__Bacteria (UID203)	5.17	0	0	0						Bacteria	Proteobacteria	Gammaproteobacteria	Burkholderiales	Burkholderiaceae	k__Bacteria;p__Proteobacteria	unresolved
MFS12low_MFS3low.023	o__Actinomycetales (UID1696)	57.48	31.93	25.42	23.8134	root (UID1)	4.17	0	0	0						Bacteria	Actinobacteria <phylum>	Actinobacteria	Streptosporangiales	Streptomycetaceae	NA	unresolved
MFS12low_MFS3low.024	o__Actinomycetales (UID1808)	14.69	3.23	72.22	0.897294	k__Bacteria (UID203)	9.72	3.61	100	0						Bacteria	Actinobacteria <phylum>	Actinobacteria	Corynebacteriales	Mycobacteriaceae	k__Bacteria;p__Actinobacteria;c__Actinobacteria;o__Actinomycetales;f__Mycobacteriaceae;g__Mycobacterium	unresolved
MFS12low_MFS3low.025	k__Bacteria (UID203)	46.65	9.48	0	9.48	k__Bacteria (UID203)	10.52	0.86	0	0.86						Bacteria	Proteobacteria	Gammaproteobacteria	Burkholderiales	Burkholderiaceae	k__Bacteria;p__Proteobacteria;c__Gammaproteobacteria	o__Chromatiales_3;f__Chromatiaceae_2;g__Nitrosococcus
MFS12low_MFS3low.026	o__Actinomycetales (UID1808)	37.85	14.55	53.33	6.79049	o__Actinomycetales (UID1808)	18.26	1.44	100	0						Bacteria	Actinobacteria <phylum>	Actinobacteria	Corynebacteriales	Mycobacteriaceae	k__Bacteria;p__Actinobacteria;c__Actinobacteria;o__Actinomycetales;f__Mycobacteriaceae;g__Mycobacterium	unresolved
MFS12low_MFS3low.027	k__Bacteria (UID203)	61.85	70.17	36.84	44.3194	k__Bacteria (UID203)	2.93	0	0	0						Bacteria	Actinobacteria <phylum>	Actinobacteria	Streptosporangiales	Streptomycetaceae	k__Bacteria;p__Actinobacteria;c__Actinobacteria;o__Actinomycetales	unresolved
MFS12low_MFS3low.028	k__Bacteria (UID203)	42.16	23.2	44.44	12.8899	root (UID1)	16.67	0	0	0						Bacteria	Proteobacteria	Deltaproteobacteria	-	-	NA	unresolved
MFS12low_MFS3low.029	k__Bacteria (UID203)	10.34	0	0	0	k__Bacteria (UID203)	1.72	0	0	0						Bacteria	Acidobacteria	Acidobacteriia	Acidobacteriales	Acidobacteriaceae	k__Bacteria;p__Acidobacteria;c__Acidobacteriia;o__Acidobacteriales;f__Acidobacteriaceae;g__Acidobacterium	s__Acidobacterium_capsulatum
MFS12low_MFS3low.030	c__Gammaproteobacteria (UID4202)	83.3	72.54	21.56	56.9004	k__Bacteria (UID203)	39.66	0	0	0						Bacteria	Proteobacteria	Gammaproteobacteria	Burkholderiales	Burkholderiaceae	k__Bacteria;p__Proteobacteria;c__Gammaproteobacteria;o__Xanthomonadales	f__Sinobacteraceae
MFS12low_MFS3low.031	c__Alphaproteobacteria (UID3305)	67.85	42.05	30.09	29.3972	k__Bacteria (UID203)	43.06	15.52	27.27	11.2877						Bacteria	Proteobacteria	Alphaproteobacteria	Rhizobiales	Hyphomicrobiaceae	k__Bacteria;p__Proteobacteria;c__Alphaproteobacteria;o__Rhizobiales	f__Rhodobiaceae;g__Parvibaculum;s__Parvibaculum_lavamentivorans
MFS12low_MFS3low.032	root (UID1)	4.17	0	0	0	root (UID1)	0	0	0	0						Bacteria	Proteobacteria	Alphaproteobacteria	Rhizobiales	Bradyrhizobiaceae	NA	unresolved
MFS12low_MFS3low.033	f__Xanthomonadaceae (UID4214)	73.56	22.16	8.74	20.2232	k__Bacteria (UID203)	41.72	0	0	0						Bacteria	Proteobacteria	Gammaproteobacteria	Xanthomonadales	Rhodanobacteraceae	k__Bacteria;p__Proteobacteria;c__Gammaproteobacteria;o__Xanthomonadales;f__Xanthomonadaceae	g__Rhodanobacter
MFS12low_MFS3low.034	k__Bacteria (UID203)	59.62	32.76	71.43	9.35953	root (UID1)	0	0	0	0						Bacteria	Proteobacteria	Alphaproteobacteria	Rhizobiales	Bradyrhizobiaceae	NA	unresolved
MFS12low_MFS3low.035	k__Bacteria (UID203)	82.46	42.79	18.24	34.9851	k__Bacteria (UID3187)	45.42	2.56	33.33	1.70675						Bacteria	Acidobacteria	Acidobacteriia	Acidobacteriales	Acidobacteriaceae	k__Bacteria;p__Acidobacteria;c__Acidobacteriia;o__Acidobacteriales	f__Acidobacteriaceae
MFS12low_MFS3low.036	k__Bacteria (UID203)	64.13	48.98	20.9	38.7432	k__Bacteria (UID203)	24.69	2.82	37.5	1.7625						Bacteria	Proteobacteria	Alphaproteobacteria	Rhizobiales	Bradyrhizobiaceae	k__Bacteria;p__Proteobacteria;c__Alphaproteobacteria;o__Rhizobiales	f__Bradyrhizobiaceae
MFS12low_MFS3low.037	k__Bacteria (UID203)	11.68	3.37	63.64	1.22533	c__Alphaproteobacteria (UID3305)	1.72	0	0	0						Bacteria	Proteobacteria	Alphaproteobacteria	Rhizobiales	Bradyrhizobiaceae	k__Bacteria;p__Proteobacteria;c__Alphaproteobacteria;o__Rhizobiales	f__Rhodobiaceae;g__Parvibaculum;s__Parvibaculum_lavamentivorans
MFS12low_MFS3low.038	o__Rhizobiales (UID3642)	60.05	54.15	41.67	31.5857	root (UID1)	4.17	0	0	0						Bacteria	Proteobacteria	Alphaproteobacteria	Rhizobiales	Bradyrhizobiaceae	NA	unresolved
MFS12low_MFS3low.039	k__Bacteria (UID203)	53.53	30.49	90.32	2.95143	k__Bacteria (UID203)	42.87	5.17	100	0						Bacteria	Actinobacteria <phylum>	Actinobacteria	Corynebacteriales	Mycobacteriaceae	k__Bacteria;p__Actinobacteria;c__Actinobacteria;o__Actinomycetales;f__Mycobacteriaceae;g__Mycobacterium	unresolved
MFS12low_MFS3low.040	o__Actinomycetales (UID1696)	63.15	40.99	17.01	34.0176	root (UID1)	0	0	0	0						Bacteria	Actinobacteria <phylum>	Actinobacteria	Streptosporangiales	Streptomycetaceae	NA	unresolved
MFS12low_MFS3low.041	k__Bacteria (UID203)	71.41	50.39	16.67	41.99	k__Bacteria (UID203)	32.05	4.31	66.67	1.43652						Bacteria	Proteobacteria	Alphaproteobacteria	Rhizobiales	Bradyrhizobiaceae	k__Bacteria;p__Proteobacteria;c__Alphaproteobacteria;o__Rhizobiales	f__Bradyrhizobiaceae
MFS12low_MFS3low.042	c__Alphaproteobacteria (UID3422)	79.5	49.14	20.78	38.9287	c__Alphaproteobacteria (UID3422)	67.72	4.37	34.62	2.85711						Bacteria	Proteobacteria	Alphaproteobacteria	Caulobacterales	Caulobacteraceae	k__Bacteria;p__Proteobacteria;c__Alphaproteobacteria;o__Caulobacterales;f__Caulobacteraceae	g__Phenylobacterium;s__Phenylobacterium_zucineum
MFS12low_MFS3low.043	k__Bacteria (UID203)	5.8	0.34	100	0	k__Bacteria (UID203)	3.74	0	0	0						Bacteria	Acidobacteria	Acidobacteriia	Acidobacteriales	Acidobacteriaceae	k__Bacteria;p__Acidobacteria;c__Acidobacteriia;o__Acidobacteriales;f__Acidobacteriaceae;g__Acidobacterium	s__
MFS12low_MFS3low.044	k__Bacteria (UID203)	62.13	93.03	51.69	44.9428	root (UID1)	12.5	0	0	0						Bacteria	Proteobacteria	Alphaproteobacteria	Rhizobiales	Bradyrhizobiaceae	NA	unresolved
MFS12low_MFS3low.045	o__Actinomycetales (UID1696)	79.45	74.32	35.11	48.2262	k__Bacteria (UID203)	19.83	0	0	0						Bacteria	Actinobacteria <phylum>	Actinobacteria	Streptosporangiales	Streptomycetaceae	k__Bacteria;p__Actinobacteria;c__Actinobacteria;o__Actinomycetales	f__Streptosporangiaceae
MFS12low_MFS3low.046	k__Bacteria (UID3187)	55.75	25.09	52.31	11.9654	k__Bacteria (UID203)	24.47	0.34	100	0						Bacteria	Acidobacteria	Acidobacteriia	Acidobacteriales	Acidobacteriaceae	k__Bacteria;p__Acidobacteria;c__Acidobacteriia;o__Acidobacteriales	c__Candidatus_Koribacter;o__Candidatus_Koribacter;f__Candidatus_Koribacter;g__Candidatus_Koribacter;s__Candidatus_Koribacter_versatilis
MFS12low_MFS3low.047	k__Bacteria (UID203)	31.11	17.24	38.89	10.5354	root (UID1)	12.5	0	0	0						Bacteria	Proteobacteria	Alphaproteobacteria	Caulobacterales	Caulobacteraceae	NA	unresolved
MFS12low_MFS3low.048	k__Bacteria (UID203)	70.51	51.33	20.45	40.833	root (UID1)	12.5	0	0	0						Bacteria	Actinobacteria <phylum>	Actinobacteria	Streptosporangiales	Streptomycetaceae	NA	unresolved
MFS12low_MFS3low.049	o__Actinomycetales (UID1696)	16.31	4.76	40.74	2.82078	root (UID1)	8.33	4.17	100	0						Bacteria	Actinobacteria <phylum>	Actinobacteria	Streptomycetales	Streptomycetaceae	NA	unresolved
MFS12low_MFS3low.050	k__Bacteria (UID3187)	66.05	35.36	46.27	18.9989	k__Bacteria (UID203)	15.99	0	0	0						Bacteria	Acidobacteria	Acidobacteriia	Acidobacteriales	Acidobacteriaceae	k__Bacteria;p__Acidobacteria;c__Acidobacteriia;o__Acidobacteriales	f__Acidobacteriaceae
MFS12low_MFS3low.051	k__Bacteria (UID203)	66.22	22.41	65.52	7.72697	k__Bacteria (UID203)	39.58	3.45	100	0						Bacteria	Actinobacteria <phylum>	Actinobacteria	Corynebacteriales	Mycobacteriaceae	k__Bacteria;p__Actinobacteria;c__Actinobacteria;o__Actinomycetales;f__Mycobacteriaceae;g__Mycobacterium	s__Mycobacterium_smegmatis
MFS12low_MFS3low.052	k__Bacteria (UID203)	46.6	9.8	6.67	9.14634	root (UID1)	0	0	0	0						Bacteria	Proteobacteria	Alphaproteobacteria	Burkholderiales	Acidobacteriaceae	NA	unresolved
MFS12low_MFS3low.053	k__Bacteria (UID203)	15.89	0.85	33.33	0.566695	k__Bacteria (UID203)	0.47	0	0	0						Bacteria	Actinobacteria <phylum>	Actinobacteria	Streptomycetales	Streptomycetaceae	k__Bacteria;p__Actinobacteria;c__Actinobacteria;o__Actinomycetales	f__Nocardiopsaceae
MFS12low_MFS3low.054	c__Alphaproteobacteria (UID3305)	73.5	24.15	26.36	17.7841	k__Bacteria (UID203)	25	0	0	0						Bacteria	Proteobacteria	Alphaproteobacteria	Rhizobiales	Hyphomicrobiaceae	k__Bacteria;p__Proteobacteria;c__Alphaproteobacteria	unresolved
MFS12low_MFS3low.055	k__Bacteria (UID203)	87.62	64.29	37.61	40.1105	k__Bacteria (UID203)	31.03	1.72	0	1.72						Bacteria	Proteobacteria	Alphaproteobacteria	Rhodospirillales	Acetobacteraceae	k__Bacteria;p__Proteobacteria;c__Alphaproteobacteria;o__Rhodospirillales;f__Acetobacteraceae	unresolved
MFS12low_MFS3low.056	p__Actinobacteria (UID1454)	58.63	31.92	15.71	26.9054	root (UID1)	4.17	0	0	0						Bacteria	Actinobacteria <phylum>	Thermoleophilia	Solirubrobacterales	Solirubrobacteraceae	NA	unresolved
MFS12low_MFS3low.057	k__Bacteria (UID203)	8.05	1.72	100	0	root (UID1)	4.17	4.17	100	0						Bacteria	Acidobacteria	Acidobacteriia	Acidobacteriales	Acidobacteriaceae	NA	unresolved
MFS12low_MFS3low.058	k__Bacteria (UID203)	10.66	6.03	33.33	4.0202	root (UID1)	0	0	0	0						Bacteria	Proteobacteria	Alphaproteobacteria	Rhizobiales	Bradyrhizobiaceae	NA	unresolved
MFS12low_MFS3low.059	k__Bacteria (UID203)	73.39	113.17	25	84.8775	k__Bacteria (UID203)	7.05	0	0	0						Bacteria	Proteobacteria	Alphaproteobacteria	Rhodospirillales	Rhodospirillaceae	k__Bacteria;p__Proteobacteria;c__Alphaproteobacteria;o__Rhodospirillales;f__Rhodospirillaceae	p__;c__;o__;f__;g__;s__
MFS12low_MFS3low.060	k__Bacteria (UID203)	73.89	30.85	35.71	19.8335	c__Alphaproteobacteria (UID3422)	57.4	6.63	61.29	2.56647						Bacteria	Proteobacteria	Alphaproteobacteria	Caulobacterales	Caulobacteraceae	k__Bacteria;p__Proteobacteria;c__Alphaproteobacteria;o__Caulobacterales;f__Caulobacteraceae	g__Phenylobacterium;s__Phenylobacterium_zucineum
MFS12low_MFS3low.061	k__Bacteria (UID203)	29.17	19.78	24.39	14.9557	k__Bacteria (UID203)	1.91	0	0	0						Bacteria	Proteobacteria	Deltaproteobacteria	Rhizobiales	Bradyrhizobiaceae	k__Bacteria;p__Nitrospirae;c__Nitrospira;o__Nitrospirales;f__Nitrospiraceae	g__Candidatus_Nitrospira;s__Candidatus_Nitrospira_defluvii
MFS12low_MFS3low.062	g__Burkholderia (UID4006)	10.62	2.85	28.57	2.03575	k__Bacteria (UID203)	0	0	0	0						Bacteria	Proteobacteria	Alphaproteobacteria	Rhizobiales	Bradyrhizobiaceae	k__Bacteria;p__Proteobacteria;c__Alphaproteobacteria;o__Rhizobiales	f__Beijerinckiaceae
MFS12low_MFS3low.063	root (UID1)	8.33	8.33	33.33	5.55361	root (UID1)	0	0	0	0						Bacteria	Actinobacteria <phylum>	Actinobacteria	Streptomycetales	Streptomycetaceae	NA	unresolved
MFS12low_MFS3low.064	root (UID1)	4.17	0	0	0	root (UID1)	0	0	0	0						Bacteria	Acidobacteria	Acidobacteriia	Acidobacteriales	Acidobacteriaceae	NA	unresolved
MFS12low_MFS3low.065	k__Bacteria (UID203)	46.5	29.89	24.14	22.6746	k__Bacteria (UID203)	24.61	8.62	66.67	2.87305						Bacteria	Acidobacteria	Acidobacteriia	Acidobacteriales	Acidobacteriaceae	k__Bacteria;p__Acidobacteria;c__Acidobacteriia;o__Acidobacteriales;f__Acidobacteriaceae	g__Acidobacterium
MFS12low_MFS3low.066	p__Actinobacteria (UID1454)	83.54	74.91	7.69	69.1494	p__Actinobacteria (UID1454)	47.28	10.85	4.17	10.3976						Bacteria	Actinobacteria <phylum>	Thermoleophilia	Solirubrobacterales	Conexibacteraceae	k__Bacteria;p__Actinobacteria;c__Actinobacteria;o__Solirubrobacterales	f__Solirubrobacteraceae;g__Solirubrobacter
MFS12low_MFS3low.067	k__Bacteria (UID203)	31.11	15.83	30	11.081	root (UID1)	0	0	0	0						Bacteria	Actinobacteria <phylum>	Actinobacteria	Streptomycetales	Streptomycetaceae	NA	unresolved
MFS12low_MFS3low.068	k__Bacteria (UID203)	31.3	12.54	23.08	9.64577	k__Bacteria (UID203)	10.5	0	0	0						Bacteria	Proteobacteria	Alphaproteobacteria	Rhodospirillales	Acetobacteraceae	k__Bacteria;p__Proteobacteria;c__Alphaproteobacteria;o__Rhodospirillales;f__Acetobacteraceae	unresolved
MFS12low_MFS3low.069	k__Bacteria (UID3187)	56.24	35.92	18.29	29.3502	k__Bacteria (UID203)	24.22	3.76	25	2.82						Bacteria	Acidobacteria	Acidobacteriia	Acidobacteriales	Acidobacteriaceae	k__Bacteria;p__Acidobacteria;c__Acidobacteriia;o__Acidobacteriales;f__Acidobacteriaceae	g__Acidobacterium
MFS12low_MFS3low.070	k__Bacteria (UID203)	87.37	46.94	63.83	16.9782	k__Bacteria (UID2982)	50.87	6.15	21.43	4.83206						Bacteria	Verrucomicrobia	Verrucomicrobiae	Verrucomicrobiales	Verrucomicrobia subdivision 3	k__Bacteria;p__Verrucomicrobia;c__Verrucomicrobiae;o__Verrucomicrobiales	f__Verrucomicrobia_subdivision_3;g__Pedosphaera;s__Pedosphaera_parvula
MFS12low_MFS3low.071	k__Bacteria (UID203)	11.21	3.45	0	3.45	root (UID1)	0	0	0	0						Bacteria	Actinobacteria <phylum>	Actinobacteria	Streptomycetales	Streptomycetaceae	NA	unresolved
MFS12low_MFS3low.072	k__Bacteria (UID203)	49.76	47.08	13.65	40.6536	root (UID1)	0	0	0	0						Bacteria	Actinobacteria <phylum>	Actinobacteria	Corynebacteriales	Mycobacteriaceae	NA	unresolved
MFS12low_MFS3low.073	p__Actinobacteria (UID1454)	71.95	48.03	11.63	42.4441	k__Bacteria (UID203)	28.23	0	0	0						Bacteria	Actinobacteria <phylum>	Thermoleophilia	Solirubrobacterales	Conexibacteraceae	k__Bacteria;p__Actinobacteria;c__Actinobacteria;o__Solirubrobacterales	f__Conexibacteraceae
MFS12low_MFS3low.074	k__Bacteria (UID203)	53.17	54.62	8.82	49.8025	k__Bacteria (UID203)	18.57	6.9	0	6.9						Bacteria	Acidobacteria	Acidobacteriia	Acidobacteriales	Acidobacteriaceae	k__Bacteria;p__Acidobacteria;c__Acidobacteriia;o__Acidobacteriales;f__Acidobacteriaceae	g__;s__
MFS12low_MFS3low.075	g__Burkholderia (UID4006)	80.88	38.06	26.84	27.8447	k__Bacteria (UID203)	14.14	0	0	0						Bacteria	Proteobacteria	Betaproteobacteria	Burkholderiales	Burkholderiaceae	k__Bacteria;p__Proteobacteria;c__Betaproteobacteria;o__Burkholderiales;f__Burkholderiaceae;g__Burkholderia	s__
MFS12low_MFS3low.076	k__Bacteria (UID203)	6.85	0	0	0	k__Bacteria (UID203)	6.38	0	0	0						Bacteria	Proteobacteria	Alphaproteobacteria	Rhodospirillales	Acetobacteraceae	k__Bacteria;p__Proteobacteria;c__Alphaproteobacteria;o__Rhodospirillales;f__Acetobacteraceae	unresolved
MFS12low_MFS3low.077	k__Bacteria (UID203)	57.48	82.92	15.65	69.943	k__Bacteria (UID203)	25.34	15.52	31.25	10.67						Bacteria	Proteobacteria	Alphaproteobacteria	Rhodospirillales	Acetobacteraceae	k__Bacteria;p__Proteobacteria;c__Alphaproteobacteria;o__Rhodospirillales;f__Acetobacteraceae	g__Acidocella;s__Acidocella_facilis
MFS12low_MFS3low.078	k__Bacteria (UID203)	27.07	26.21	2.5	25.5548	k__Bacteria (UID203)	3.45	0	0	0						Bacteria	Actinobacteria <phylum>	Actinobacteria	Streptosporangiales	Streptomycetaceae	k__Bacteria;p__Actinobacteria;c__Actinobacteria;o__Actinomycetales	f__Streptosporangiaceae
MFS12low_MFS3low.079	k__Bacteria (UID203)	40.13	23.28	30	16.296	root (UID1)	0	0	0	0						Bacteria	Actinobacteria <phylum>	Thermoleophilia	Solirubrobacterales	Conexibacteraceae	NA	unresolved
MFS12low_MFS3low.080	p__Actinobacteria (UID1454)	66.85	37.35	70	11.205	k__Bacteria (UID203)	33.34	3.45	100	0						Bacteria	Actinobacteria <phylum>	Thermoleophilia	Solirubrobacterales	Conexibacteraceae	k__Bacteria;p__Actinobacteria;c__Actinobacteria;o__Solirubrobacterales	f__Conexibacteraceae
MFS12low_MFS3low.081	k__Bacteria (UID203)	94.67	76.37	35	49.6405	k__Bacteria (UID2982)	76.06	30.11	25.76	22.3537						Bacteria	Verrucomicrobia	Verrucomicrobiae	Verrucomicrobiales	Verrucomicrobia subdivision 3	k__Bacteria;p__Verrucomicrobia;c__Verrucomicrobiae;o__Verrucomicrobiales	f__Verrucomicrobia_subdivision_3;g__Pedosphaera;s__Pedosphaera_parvula
MFS12low_MFS3low.082	p__Actinobacteria (UID1454)	73.25	11.7	11.76	10.3241	p__Actinobacteria (UID1454)	46.75	2.16	0	2.16						Bacteria	Actinobacteria <phylum>	Thermoleophilia	Solirubrobacterales	Conexibacteraceae	k__Bacteria;p__Actinobacteria;c__Actinobacteria	o__Solirubrobacterales
MFS12low_MFS3low.083	k__Bacteria (UID203)	78.39	12.6	9.43	11.4118	k__Bacteria (UID203)	60.39	5.92	6.67	5.52514						Bacteria	Acidobacteria	Acidobacteriia	Acidobacteriales	Acidobacteriaceae	k__Bacteria;p__Acidobacteria;c__Acidobacteriia;o__Acidobacteriales;f__Acidobacteriaceae	p__;c__;o__;f__;g__;s__
MFS12low_MFS3low.084	k__Bacteria (UID203)	66.38	50	42.86	28.57	k__Bacteria (UID203)	38.79	1.72	100	0						Bacteria	Actinobacteria <phylum>	Thermoleophilia	Solirubrobacterales	Conexibacteraceae	k__Bacteria;p__Actinobacteria;c__Actinobacteria;o__Solirubrobacterales	f__Solirubrobacteraceae;g__Solirubrobacter
MFS12low_MFS3low.085	k__Bacteria (UID203)	39.42	54.31	12.61	47.4615	root (UID1)	0	0	0	0						Bacteria	Proteobacteria	Alphaproteobacteria	Rhizobiales	Bradyrhizobiaceae	NA	unresolved
MFS12low_MFS3low.086	k__Bacteria (UID203)	11.81	1.72	0	1.72	root (UID1)	0	0	0	0						Bacteria	Proteobacteria	Alphaproteobacteria	Rhizobiales	Acetobacteraceae	NA	unresolved
MFS12low_MFS3low.087	k__Bacteria (UID203)	12.07	0	0	0	k__Bacteria (UID203)	6.9	0	0	0						Bacteria	Actinobacteria <phylum>	Actinobacteria	Corynebacteriales	Mycobacteriaceae	k__Bacteria;p__Actinobacteria;c__Actinobacteria;o__Actinomycetales;f__Mycobacteriaceae;g__Mycobacterium	s__Mycobacterium_tusciae
MFS12low_MFS3low.088	k__Bacteria (UID203)	45.01	18.97	0	18.97	k__Bacteria (UID203)	10.34	0	0	0						Bacteria	Acidobacteria	Acidobacteriia	Acidobacteriales	Acidobacteriaceae	k__Bacteria;p__Acidobacteria;c__Acidobacteriia;o__Acidobacteriales	c__Candidatus_Koribacter;o__Candidatus_Koribacter;f__Candidatus_Koribacter;g__Candidatus_Koribacter;s__Candidatus_Koribacter_versatilis
MFS12low_MFS3low.089	root (UID1)	0	0	0	0	root (UID1)	0	0	0	0						Bacteria	Proteobacteria	Acidobacteriia	Acidobacteriales	Acidobacteriaceae	NA	unresolved
MFS12low_MFS3low.090	k__Bacteria (UID203)	74.71	45.33	20.37	36.0963	k__Bacteria (UID203)	26.65	6.9	0	6.9						Bacteria	Acidobacteria	Solibacteres	Solibacterales	Solibacteraceae	k__Bacteria;p__Acidobacteria;c__Acidobacteriia;o__Acidobacteriales	c__Solibacteres;o__Solibacterales;f__Solibacteraceae;g__Candidatus_Solibacter;s__Candidatus_Solibacter_usitatus
MFS12low_MFS3low.091	k__Bacteria (UID203)	85.89	31.6	25.93	23.4061	k__Bacteria (UID2982)	77.27	8.27	45	4.5485						Bacteria	Verrucomicrobia	Verrucomicrobiae	Verrucomicrobiales	Verrucomicrobia subdivision 3	k__Bacteria;p__Verrucomicrobia;c__Verrucomicrobiae;o__Verrucomicrobiales	f__Verrucomicrobia_subdivision_3;g__Pedosphaera;s__Pedosphaera_parvula
MFS12low_MFS3low.092	root (UID1)	0	0	0	0	root (UID1)	0	0	0	0						Bacteria	Acidobacteria	Acidobacteriia	Acidobacteriales	Acidobacteriaceae	NA	unresolved
MFS12low_MFS3low.093	k__Bacteria (UID3187)	61.33	73.32	6.25	68.7375	root (UID1)	0	0	0	0						Bacteria	Proteobacteria	Betaproteobacteria	Burkholderiales	Burkholderiaceae	NA	unresolved
MFS12low_MFS3low.094	k__Bacteria (UID203)	22.73	0	0	0	root (UID1)	0	0	0	0						Bacteria	Proteobacteria	Alphaproteobacteria	Rhizobiales	Bradyrhizobiaceae	NA	unresolved
MFS12low_MFS3low.095	k__Bacteria (UID203)	70.36	48.82	20	39.056	k__Bacteria (UID3187)	34	9.17	25	6.8775						Bacteria	Acidobacteria	Acidobacteriia	Acidobacteriales	Acidobacteriaceae	k__Bacteria;p__Acidobacteria;c__Acidobacteriia;o__Acidobacteriales	f__Acidobacteriaceae
MFS12low_MFS3low.096	o__Rhodospirillales (UID3754)	68.61	34.2	8.73	31.2143	root (UID1)	0	0	0	0						Bacteria	Proteobacteria	Alphaproteobacteria	Rhodospirillales	Acetobacteraceae	NA	unresolved
MFS12low_MFS3low.097	k__Bacteria (UID203)	16.38	1.72	0	1.72	root (UID1)	0	0	0	0						Bacteria	Proteobacteria	Alphaproteobacteria	Rhizobiales	Acidobacteriaceae	NA	unresolved
MFS12low_MFS3low.098	k__Bacteria (UID203)	23.64	1.72	0	1.72	root (UID1)	0	0	0	0						Bacteria	Actinobacteria <phylum>	Actinobacteria	Streptomycetales	Streptomycetaceae	NA	unresolved
MFS12low_MFS3low.099	c__Alphaproteobacteria (UID3305)	74.22	24.41	11.83	21.5223	k__Bacteria (UID203)	19.44	0	0	0						Bacteria	Proteobacteria	Alphaproteobacteria	Rhizobiales	Bradyrhizobiaceae	k__Bacteria;p__Proteobacteria;c__Alphaproteobacteria	unresolved
MFS12low_MFS3low.100	k__Bacteria (UID203)	77.37	115.18	17.58	94.9314	k__Bacteria (UID203)	18.81	7.76	12.5	6.79						Bacteria	Actinobacteria <phylum>	Actinobacteria	Acidimicrobiales	Streptomycetaceae	k__Bacteria;p__Actinobacteria;c__Actinobacteria	o__Acidimicrobiales;f__Acidimicrobiaceae;g__Acidimicrobium;s__Acidimicrobium_ferrooxidans
MFS12low_MFS3low.101	k__Bacteria (UID203)	3.45	0	0	0	root (UID1)	0	0	0	0						Bacteria	Proteobacteria	Alphaproteobacteria	Rhizobiales	Bradyrhizobiaceae	NA	unresolved
MFS12low_MFS3low.102	c__Alphaproteobacteria (UID3305)	46.53	22.7	2.83	22.0576	root (UID1)	0	0	0	0						Bacteria	Proteobacteria	Alphaproteobacteria	Rhizobiales	Bradyrhizobiaceae	NA	unresolved
MFS12low_MFS3low.103	k__Bacteria (UID203)	10.92	1.72	0	1.72	root (UID1)	0	0	0	0						Bacteria	Proteobacteria	Acidobacteriia	Acidobacteriales	Acidobacteriaceae	NA	unresolved
MFS12low_MFS3low.104	k__Bacteria (UID2565)	56.88	23.51	5.41	22.2381	root (UID1)	0	0	0	0						Bacteria	Proteobacteria	Alphaproteobacteria	Rhizobiales	Bradyrhizobiaceae	NA	unresolved
MFS12low_MFS3low.105	c__Alphaproteobacteria (UID3305)	62.27	116.87	4.9	111.143	root (UID1)	16.67	4.17	0	4.17						Bacteria	Proteobacteria	Alphaproteobacteria	Rhizobiales	Bradyrhizobiaceae	NA	unresolved
MFS12low_MFS3low.106	k__Bacteria (UID203)	44.2	23.28	11.11	20.6936	root (UID1)	8.33	0	0	0						Bacteria	Acidobacteria	Acidobacteriia	Acidobacteriales	Acidobacteriaceae	NA	unresolved
MFS12low_MFS3low.107	k__Archaea (UID2)	15.34	1.25	0	1.25	k__Archaea (UID2)	1.87	0	0	0						Eukaryota	Acidobacteria	Acidobacteriia	Acidobacteriales	Acidobacteriaceae	k__Archaea;p__Euryarchaeota	c__Archaeoglobi;o__Archaeoglobales;f__Archaeoglobaceae;g__Archaeoglobus;s__Archaeoglobus_fulgidus
MFS12low_MFS3low.108	k__Bacteria (UID203)	41.72	5.17	66.67	1.72316	root (UID1)	0	0	0	0						Bacteria	Proteobacteria	Betaproteobacteria	Burkholderiales	Comamonadaceae	NA	unresolved
MFS12low_MFS3low.109	k__Bacteria (UID203)	31.06	7.47	0	7.47	k__Bacteria (UID203)	9.2	0	0	0						Bacteria	Acidobacteria	Acidobacteriia	Acidobacteriales	Acidobacteriaceae	k__Bacteria;p__Acidobacteria;c__Acidobacteriia;o__Acidobacteriales;f__Acidobacteriaceae	g__Granulicella
MFS12low_MFS3low.110	p__Proteobacteria (UID3880)	74.65	35.82	6.86	33.3627	k__Bacteria (UID203)	14.83	0	0	0						Bacteria	Proteobacteria	Gammaproteobacteria	Solibacterales	Acidobacteriaceae	k__Bacteria;p__Proteobacteria;c__Gammaproteobacteria	o__Thiotrichales_4;f__Piscirickettsiaceae_2;g__Cycloclasticus
MFS12low_MFS3low.111	k__Bacteria (UID203)	58.07	36.21	0	36.21	k__Bacteria (UID203)	2.59	0	0	0						Bacteria	Actinobacteria <phylum>	Thermoleophilia	Solirubrobacterales	Conexibacteraceae	k__Bacteria;p__Actinobacteria;c__Actinobacteria;o__Solirubrobacterales	f__Conexibacteraceae
MFS12low_MFS3low.112	k__Bacteria (UID203)	44.31	15.52	0	15.52	root (UID1)	0	0	0	0						Bacteria	Actinobacteria <phylum>	Actinobacteria	Streptomycetales	Streptomycetaceae	NA	unresolved
MFS12low_MFS3low.113	o__Actinomycetales (UID1696)	52.39	25.64	19.61	20.612	k__Bacteria (UID203)	4.31	1.72	100	0						Bacteria	Actinobacteria <phylum>	Actinobacteria	Streptosporangiales	Streptomycetaceae	k__Bacteria;p__Actinobacteria;c__Actinobacteria;o__Actinomycetales	f__Nocardioidaceae;g__Actinopolymorpha;s__Actinopolymorpha_alba
MFS12low_MFS3low.114	p__Actinobacteria (UID1454)	46.78	22.93	15	19.4905	k__Bacteria (UID203)	16.54	6.03	50	3.015						Bacteria	Actinobacteria <phylum>	Thermoleophilia	Solirubrobacterales	Conexibacteraceae	k__Bacteria;p__Actinobacteria;c__Actinobacteria;o__Solirubrobacterales	unresolved
MFS12low_MFS3low.115	k__Bacteria (UID203)	41.61	19.98	0	19.98	root (UID1)	8.33	0	0	0						Bacteria	Actinobacteria <phylum>	Thermoleophilia	Solirubrobacterales	Conexibacteraceae	NA	unresolved
MFS12low_MFS3low.116	k__Bacteria (UID203)	17.84	7.76	0	7.76	root (UID1)	0	0	0	0						Bacteria	Acidobacteria	Acidobacteriia	Acidobacteriales	Acidobacteriaceae	NA	unresolved
MFS12low_MFS3low.117	k__Bacteria (UID2565)	46.32	12.32	5.56	11.635	k__Bacteria (UID203)	8.77	0	0	0						Bacteria	Planctomycetes	Planctomycetia	Planctomycetales	Planctomycetaceae	k__Bacteria;p__Planctomycetes;c__Planctomycetia;o__Planctomycetales;f__Planctomycetaceae	g__Rhodopirellula
MFS12low_MFS3low.118	k__Bacteria (UID203)	35.56	13.39	0	13.39	k__Bacteria (UID203)	12.07	3.45	0	3.45						Bacteria	Acidobacteria	Acidobacteriia	Acidobacteriales	Acidobacteriaceae	k__Bacteria;p__Acidobacteria;c__Acidobacteriia;o__Acidobacteriales	unresolved
MFS12low_MFS3low.119	k__Bacteria (UID203)	19.75	2.3	0	2.3	root (UID1)	0	0	0	0						Bacteria	Actinobacteria <phylum>	Actinobacteria	Acidobacteriales	Acidobacteriaceae	NA	unresolved
MFS12low_MFS3low.120	k__Bacteria (UID2565)	41.56	14.2	5.88	13.365	root (UID1)	0	0	0	0						Bacteria	Proteobacteria	Alphaproteobacteria	Acidobacteriales	Acidobacteriaceae	NA	unresolved
MFS12low_MFS3low.121	root (UID1)	0	0	0	0	root (UID1)	0	0	0	0						Bacteria	Proteobacteria	Alphaproteobacteria	Rhizobiales	Bradyrhizobiaceae	NA	unresolved
MFS12low_MFS3low.122	k__Bacteria (UID203)	18.89	1.72	0	1.72	root (UID1)	0	0	0	0						Bacteria	Proteobacteria	Alphaproteobacteria	Rhizobiales	Bradyrhizobiaceae	NA	unresolved
MFS12low_MFS3low.123	k__Bacteria (UID203)	6.9	0	0	0	root (UID1)	0	0	0	0						Bacteria	Proteobacteria	Alphaproteobacteria	Rhizobiales	Burkholderiaceae	NA	unresolved
MFS12low_MFS3low.124	k__Bacteria (UID203)	35.34	17.24	25	12.93	k__Bacteria (UID203)	2.59	0	0	0						Bacteria	Actinobacteria <phylum>	Actinobacteria	Streptosporangiales	Streptomycetaceae	k__Bacteria;p__Actinobacteria;c__Actinobacteria;o__Actinomycetales	f__Pseudonocardiaceae;g__Thermobispora;s__Thermobispora_bispora
MFS12low_MFS3low.125	p__Actinobacteria (UID1454)	68.97	37.44	13.19	32.5017	k__Bacteria (UID203)	15.6	0	0	0						Bacteria	Actinobacteria <phylum>	Thermoleophilia	Solirubrobacterales	Conexibacteraceae	k__Bacteria;p__Actinobacteria;c__Actinobacteria;o__Solirubrobacterales	f__Conexibacteraceae
MFS12low_MFS3low.126	k__Bacteria (UID203)	82.69	42.24	28.57	30.172	p__Bacteroidetes (UID2591)	59.63	6.65	0	6.65						Bacteria	Bacteroidetes	Chitinophagia	Chitinophagales	Chitinophagaceae	k__Bacteria;p__Bacteroidetes;c__Sphingobacteriia;o__Sphingobacteriales;f__Chitinophagaceae	g__Niastella;s__Niastella_koreensis
MFS12low_MFS3low.127	k__Bacteria (UID203)	79.47	67.42	10.71	60.1993	root (UID1)	4.17	0	0	0						Bacteria	Proteobacteria	Alphaproteobacteria	Rhizobiales	Acidobacteriaceae	NA	unresolved
MFS12low_MFS3low.128	k__Bacteria (UID203)	16.85	3.61	0	3.61	root (UID1)	8.33	0	0	0						Bacteria	Actinobacteria <phylum>	Actinobacteria	Streptomycetales	Streptomycetaceae	NA	unresolved
MFS12low_MFS3low.129	k__Bacteria (UID203)	31.61	13.79	11.11	12.2579	root (UID1)	0	0	0	0						Bacteria	Actinobacteria <phylum>	Actinobacteria	Streptomycetales	Streptomycetaceae	NA	unresolved
MFS12low_MFS3low.130	p__Actinobacteria (UID1454)	79.13	27.55	24.19	20.8857	p__Actinobacteria (UID1454)	66.1	6.05	58.33	2.52103						Bacteria	Actinobacteria <phylum>	Thermoleophilia	Solirubrobacterales	Conexibacteraceae	k__Bacteria;p__Actinobacteria;c__Actinobacteria;o__Solirubrobacterales	f__Solirubrobacteraceae;g__Solirubrobacter
MFS12low_MFS3low.131	k__Bacteria (UID203)	14.42	0	0	0	root (UID1)	0	0	0	0						Bacteria	Proteobacteria	Alphaproteobacteria	Rhizobiales	Bradyrhizobiaceae	NA	unresolved
MFS12low_MFS3low.132	k__Bacteria (UID2982)	67.4	54.86	18.18	44.8865	k__Bacteria (UID203)	24.01	0.86	0	0.86						Bacteria	Verrucomicrobia	Verrucomicrobiae	Verrucomicrobiales	Verrucomicrobia subdivision 3	k__Bacteria;p__Verrucomicrobia;c__Verrucomicrobiae;o__Verrucomicrobiales	f__Verrucomicrobia_subdivision_3;g__Pedosphaera;s__Pedosphaera_parvula
MFS12low_MFS3low.133	k__Bacteria (UID1453)	65.31	12.96	4.55	12.3703	root (UID1)	0	0	0	0						Bacteria	Actinobacteria <phylum>	Actinobacteria	Streptomycetales	Streptomycetaceae	NA	unresolved
MFS12low_MFS3low.134	p__Actinobacteria (UID1454)	52.63	30.35	4.17	29.0844	root (UID1)	0	0	0	0						Bacteria	Actinobacteria <phylum>	Actinobacteria	Solirubrobacterales	Mycobacteriaceae	NA	unresolved
MFS12low_MFS3low.135	k__Bacteria (UID203)	40.22	12.93	18.18	10.5793	k__Bacteria (UID203)	16.38	0	0	0						Bacteria	Verrucomicrobia	Verrucomicrobiae	Verrucomicrobiales	Verrucomicrobia subdivision 3	k__Bacteria;p__Verrucomicrobia;c__Verrucomicrobiae;o__Verrucomicrobiales	f__Verrucomicrobia_subdivision_3;g__Pedosphaera;s__Pedosphaera_parvula
MFS12low_MFS3low.136	k__Bacteria (UID203)	37.84	11.94	13.64	10.3114	root (UID1)	8.33	0	0	0						Bacteria	Acidobacteria	Acidobacteriia	Acidobacteriales	Acidobacteriaceae	NA	unresolved
MFS12low_MFS3low.137	k__Bacteria (UID203)	43.97	13.79	20	11.032	root (UID1)	0	0	0	0						Bacteria	Actinobacteria <phylum>	Thermoleophilia	Solirubrobacterales	Conexibacteraceae	NA	unresolved
MFS12low_MFS3low.138	root (UID1)	0	0	0	0	root (UID1)	0	0	0	0						Bacteria	Acidobacteria	Acidobacteriia	Acidobacteriales	Acidobacteriaceae	NA	unresolved
MFS12low_MFS3low.139	k__Bacteria (UID203)	46.55	11.83	16.67	9.85794	root (UID1)	0	0	0	0						Bacteria	Actinobacteria <phylum>	Actinobacteria	Solirubrobacterales	Streptomycetaceae	NA	unresolved
MFS12low_MFS3low.140	k__Bacteria (UID203)	54.53	41.18	4.76	39.2198	root (UID1)	4.17	0	0	0						Bacteria	Actinobacteria <phylum>	Actinobacteria	Corynebacteriales	Streptomycetaceae	NA	unresolved
MFS12low_MFS3low.141	k__Bacteria (UID203)	45.53	32.68	9.68	29.5166	k__Bacteria (UID203)	10.92	5.17	0	5.17						Bacteria	Proteobacteria	Alphaproteobacteria	Rhizobiales	Bradyrhizobiaceae	k__Bacteria;p__Proteobacteria;c__Alphaproteobacteria;o__Rhizobiales	f__Bradyrhizobiaceae
MFS12low_MFS3low.142	k__Bacteria (UID203)	40.99	7.92	0	7.92	root (UID1)	4.17	0	0	0						Bacteria	Proteobacteria	Gammaproteobacteria	Acidobacteriales	Acidobacteriaceae	NA	unresolved
MFS12low_MFS3low.143	k__Bacteria (UID203)	50.97	40.52	7.32	37.5539	k__Bacteria (UID203)	33.26	6.03	25	4.5225						Bacteria	Proteobacteria	Alphaproteobacteria	Rhizobiales	Hyphomicrobiaceae	k__Bacteria;p__Proteobacteria;c__Alphaproteobacteria;o__Rhizobiales	f__Rhodobiaceae;g__Parvibaculum;s__Parvibaculum_lavamentivorans
MFS12low_MFS3low.144	k__Bacteria (UID203)	26.2	10.34	0	10.34	k__Bacteria (UID203)	13.4	3.45	0	3.45						Bacteria	Acidobacteria	Acidobacteriia	Acidobacteriales	Acidobacteriaceae	k__Bacteria;p__Acidobacteria;c__Acidobacteriia;o__Acidobacteriales	f__Acidobacteriaceae
MFS12low_MFS3low.145	k__Bacteria (UID203)	86.44	43.45	9.09	39.5004	k__Bacteria (UID203)	31.03	1.72	100	0						Bacteria	Actinobacteria <phylum>	Actinobacteria	Corynebacteriales	Streptomycetaceae	k__Bacteria;p__Actinobacteria;c__Actinobacteria	o__Acidimicrobiales;f__Acidimicrobiaceae;g__Acidimicrobium;s__Acidimicrobium_ferrooxidans
MFS12low_MFS3low.146	k__Bacteria (UID3187)	52.3	10.59	47.62	5.54704	root (UID1)	0	0	0	0						Bacteria	Acidobacteria	Acidobacteriia	Acidobacteriales	Acidobacteriaceae	NA	unresolved
MFS12low_MFS3low.147	o__Rhodospirillales (UID3754)	87.14	20.99	34.78	13.6897	o__Rhodospirillales (UID3754)	68.26	10.52	60	4.208						Bacteria	Proteobacteria	Alphaproteobacteria	Rhodospirillales	Acetobacteraceae	k__Bacteria;p__Proteobacteria;c__Alphaproteobacteria;o__Rhodospirillales;f__Acetobacteraceae	unresolved
MFS12low_MFS3low.148	k__Bacteria (UID2982)	88.1	35.44	24.74	26.6721	k__Bacteria (UID203)	11.52	0	0	0						Bacteria	Verrucomicrobia	Verrucomicrobiae	Verrucomicrobiales	Verrucomicrobia subdivision 3	k__Bacteria;p__Verrucomicrobia;c__Verrucomicrobiae;o__Verrucomicrobiales	f__Verrucomicrobia_subdivision_3;g__Pedosphaera;s__Pedosphaera_parvula
MFS12low_MFS3low.149	o__Rhizobiales (UID3642)	76.83	91.51	8.26	83.9513	k__Bacteria (UID203)	41.38	6.03	0	6.03						Bacteria	Proteobacteria	Alphaproteobacteria	Rhizobiales	Bradyrhizobiaceae	k__Bacteria;p__Proteobacteria;c__Alphaproteobacteria;o__Rhizobiales	f__Bradyrhizobiaceae
MFS12low_MFS3low.150	k__Bacteria (UID203)	74.97	21.26	73.33	5.67004	k__Bacteria (UID203)	25	1.72	100	0						Bacteria	Proteobacteria	Gammaproteobacteria	Xanthomonadales	Rhodanobacteraceae	k__Bacteria;p__Proteobacteria;c__Gammaproteobacteria	o__Thiotrichales;f__Thiotrichaceae;g__Beggiatoa;s__Beggiatoa_alba
MFS12low_MFS3low.151	o__Rhodospirillales (UID3754)	55.05	7.05	4.65	6.72218	k__Bacteria (UID203)	12.52	0	0	0						Bacteria	Proteobacteria	Alphaproteobacteria	Rhodospirillales	Bradyrhizobiaceae	k__Bacteria;p__Proteobacteria;c__Alphaproteobacteria;o__Rhodospirillales;f__Rhodospirillaceae	g__Dongia;s__
MFS12low_MFS3low.152	k__Bacteria (UID2982)	73.01	34.25	40.21	20.4781	k__Bacteria (UID203)	50.14	7.02	75	1.755						Bacteria	Verrucomicrobia	Opitutae	Opitutales	Opitutaceae	k__Bacteria;p__Verrucomicrobia;c__Opitutae;o__Opitutales;f__Opitutaceae	g__Opitutus;s__Opitutus_terrae
MFS12low_MFS3low.153	k__Bacteria (UID203)	73.68	28.33	67.86	9.10526	k__Bacteria (UID1453)	18.57	1.92	100	0						Bacteria	Actinobacteria <phylum>	Actinobacteria	Acidimicrobiales	Acidimicrobiaceae	k__Bacteria;p__Actinobacteria;c__Actinobacteria	o__Acidimicrobiales;f__Acidimicrobiaceae;g__Acidimicrobium;s__Acidimicrobium_ferrooxidans
MFS12low_MFS3low.154	k__Bacteria (UID3187)	78.11	50.04	3.77	48.1535	k__Bacteria (UID203)	12.44	1.75	0	1.75						Bacteria	Proteobacteria	Deltaproteobacteria	Myxococcales	Kofleriaceae	k__Bacteria;p__Proteobacteria;c__Deltaproteobacteria;o__Myxococcales	f__Kofleriaceae;g__Haliangium;s__Haliangium_ochraceum
MFS12low_MFS3low.155	k__Bacteria (UID203)	59.62	21.71	20	17.368	k__Bacteria (UID203)	29.11	4.31	50	2.155						Bacteria	Acidobacteria	Acidobacteriia	Acidobacteriales	Acidobacteriaceae	k__Bacteria;p__Acidobacteria;c__Acidobacteriia;o__Acidobacteriales	f__Acidobacteriaceae
MFS12low_MFS3low.156	k__Bacteria (UID203)	51.8	12.7	26.09	9.38657	k__Bacteria (UID203)	35.11	1.72	0	1.72						Bacteria	Acidobacteria	Acidobacteriia	Acidobacteriales	Acidobacteriaceae	k__Bacteria;p__Acidobacteria;c__Acidobacteriia;o__Acidobacteriales	unresolved
MFS12low_MFS3low.157	k__Bacteria (UID3187)	43.29	13.17	14.71	11.2327	k__Bacteria (UID203)	20.69	0	0	0						Bacteria	Acidobacteria	Acidobacteriia	Acidobacteriales	Acidobacteriaceae	k__Bacteria;p__Acidobacteria;c__Acidobacteriia;o__Acidobacteriales	f__Acidobacteriaceae
MFS12low_MFS3low.158	k__Bacteria (UID203)	80.34	77.35	9.47	70.025	root (UID1)	0	0	0	0						Bacteria	Proteobacteria	Alphaproteobacteria	Rhizobiales	Bradyrhizobiaceae	NA	unresolved
MFS12low_MFS3low.159	k__Bacteria (UID203)	11.16	1.72	0	1.72	root (UID1)	0	0	0	0						Bacteria	Acidobacteria	Acidobacteriia	Acidobacteriales	Acidobacteriaceae	NA	unresolved
MFS12low_MFS3low.160	k__Bacteria (UID2565)	59.01	0.66	12.5	0.5775	k__Bacteria (UID203)	15.07	0	0	0						Bacteria	Planctomycetes	Planctomycetia	Planctomycetales	Planctomycetaceae	k__Bacteria;p__Planctomycetes;c__Planctomycetia;o__Planctomycetales;f__Planctomycetaceae	unresolved
MFS12low_MFS3low.161	k__Bacteria (UID3187)	75.66	78.4	5.11	74.3938	k__Bacteria (UID203)	40.13	14.66	9.09	13.3274						Bacteria	Acidobacteria	Acidobacteriia	Acidobacteriales	Acidobacteriaceae	k__Bacteria;p__Acidobacteria;c__Acidobacteriia;o__Acidobacteriales	f__Acidobacteriaceae
MFS12low_MFS3low.162	k__Bacteria (UID203)	48.45	1.72	100	0	root (UID1)	6.25	0	0	0						Bacteria	Actinobacteria <phylum>	Actinobacteria	Acidimicrobiales	Streptomycetaceae	NA	unresolved
MFS12low_MFS3low.163	o__Actinomycetales (UID1696)	65.04	25.89	3.41	25.0072	k__Bacteria (UID203)	13.79	0	0	0						Bacteria	Actinobacteria <phylum>	Actinobacteria	Streptosporangiales	Streptomycetaceae	k__Bacteria;p__Actinobacteria;c__Actinobacteria;o__Actinomycetales;f__Streptomycetaceae	g__Streptomyces;s__Streptomyces_cattleya
MFS12low_MFS3low.164	k__Bacteria (UID203)	62.84	24.59	21.62	19.2736	root (UID1)	4.17	0	0	0						Bacteria	Bacteroidetes	Chitinophagia	Chitinophagales	Chitinophagaceae	NA	unresolved
MFS12low_MFS3low.165	k__Bacteria (UID3187)	44.83	17.03	2.7	16.5702	root (UID1)	0	0	0	0						Bacteria	Acidobacteria	Alphaproteobacteria	Acidobacteriales	Acidobacteriaceae	NA	unresolved
MFS12low_MFS3low.166	k__Bacteria (UID203)	95.92	24.29	3.33	23.4811	k__Bacteria (UID203)	41.38	0	0	0						Bacteria	Gemmatimonadetes	Gemmatimonadetes <class>	Gemmatimonadales	Gemmatimonadaceae	k__Bacteria	p__Gemmatimonadetes;c__Gemmatimonadetes;o__Gemmatimonadales;f__Gemmatimonadaceae;g__Gemmatimonas;s__Gemmatimonas_aurantiaca
MFS12low_MFS3low.167	k__Bacteria (UID3187)	75.24	76.63	9.35	69.4651	k__Bacteria (UID203)	48.51	4.31	50	2.155						Bacteria	Acidobacteria	Acidobacteriia	Acidobacteriales	Acidobacteriaceae	k__Bacteria;p__Acidobacteria	c__Acidobacteriia;o__Acidobacteriales;f__Acidobacteriaceae
MFS12low_MFS3low.168	k__Bacteria (UID1453)	41.05	18.53	68.57	5.82398	k__Bacteria (UID203)	14.89	1.72	100	0						Bacteria	Actinobacteria <phylum>	Actinobacteria	Acidimicrobiales	Acidimicrobiaceae	k__Bacteria;p__Actinobacteria;c__Actinobacteria	o__Acidimicrobiales;f__Acidimicrobiaceae;g__Acidimicrobium;s__Acidimicrobium_ferrooxidans
MFS12low_MFS3low.169	k__Bacteria (UID203)	32.76	25.86	37.5	16.1625	k__Bacteria (UID203)	12.07	2.59	50	1.295						Bacteria	Actinobacteria <phylum>	Actinobacteria	Acidimicrobiales	Acidimicrobiaceae	k__Bacteria;p__Actinobacteria;c__Actinobacteria	o__Acidimicrobiales;f__Acidimicrobiaceae;g__Acidimicrobium;s__Acidimicrobium_ferrooxidans
MFS12low_MFS3low.170	k__Bacteria (UID203)	61.99	16.94	50	8.47	k__Bacteria (UID3187)	26.16	0.84	100	0						Bacteria	Proteobacteria	Deltaproteobacteria	Gemmatimonadales	Gemmatimonadaceae	k__Bacteria;p__Proteobacteria;c__Deltaproteobacteria	o__Deferrisoma;f__Deferrisoma;g__Deferrisoma;s__Deferrisoma_camini
MFS12low_MFS3low.171	c__Deltaproteobacteria (UID3216)	70.92	23.45	87.72	2.87966	k__Bacteria (UID203)	37.93	8.62	100	0						Bacteria	Proteobacteria	Deltaproteobacteria	Myxococcales	Acidobacteriaceae	k__Bacteria;p__Proteobacteria;c__Deltaproteobacteria	o__Deferrisoma;f__Deferrisoma;g__Deferrisoma;s__Deferrisoma_camini
MFS12low_MFS3low.172	k__Bacteria (UID203)	55.67	26.72	47.62	13.9959	k__Bacteria (UID203)	0.86	0	0	0						Bacteria	Actinobacteria <phylum>	Actinobacteria	Acidimicrobiales	Streptomycetaceae	k__Bacteria;p__Actinobacteria;c__Actinobacteria	o__Acidimicrobiales;f__Acidimicrobiaceae;g__Acidimicrobium;s__Acidimicrobium_ferrooxidans
MFS12low_MFS3low.173	k__Bacteria (UID3187)	46.01	15.54	11.11	13.8135	root (UID1)	0	0	0	0						Bacteria	Acidobacteria	Acidobacteriia	Acidobacteriales	Acidobacteriaceae	NA	unresolved
MFS12low_MFS3low.174	k__Bacteria (UID3187)	48.35	14.58	6.9	13.574	k__Bacteria (UID203)	18.45	0	0	0						Bacteria	Acidobacteria	Acidobacteriia	Acidobacteriales	Acidobacteriaceae	k__Bacteria;p__Acidobacteria;c__Acidobacteriia;o__Acidobacteriales	f__Acidobacteriaceae
MFS12low_MFS3low.175	k__Bacteria (UID203)	91.29	93.65	28.28	67.1658	k__Bacteria (UID203)	11.21	1.72	0	1.72						Bacteria	Proteobacteria	Gammaproteobacteria	Xanthomonadales	Rhodanobacteraceae	k__Bacteria;p__Proteobacteria;c__Gammaproteobacteria;o__Chromatiales	o__;f__;g__;s__
MFS12low_MFS3low.176	k__Bacteria (UID203)	33.43	17.4	40	10.44	root (UID1)	0	0	0	0						Bacteria	Actinobacteria <phylum>	Actinobacteria	Streptomycetales	Streptomycetaceae	NA	unresolved
MFS12low_MFS3low.177	k__Bacteria (UID203)	51.88	34.48	32.26	23.3568	k__Bacteria (UID203)	18.97	1.72	100	0						Bacteria	Gemmatimonadetes	Gemmatimonadetes <class>	Gemmatimonadales	Gemmatimonadaceae	k__Bacteria	p__Gemmatimonadetes;c__Gemmatimonadetes;o__Gemmatimonadales;f__Gemmatimonadaceae;g__Gemmatimonas;s__Gemmatimonas_aurantiaca
MFS12low_MFS3low.178	k__Bacteria (UID203)	61.13	32.16	2	31.5168	root (UID1)	1.04	0	0	0						Bacteria	Bacteroidetes	Chitinophagia	Chitinophagales	Chitinophagaceae	NA	unresolved
MFS12low_MFS3low.179	k__Bacteria (UID203)	24.14	20.69	0	20.69	k__Bacteria (UID203)	8.62	0	0	0						Bacteria	Proteobacteria	Deltaproteobacteria	Myxococcales	Labilitrichaceae	k__Bacteria	p__Deinococcus-Thermus;c__Deinococci
MFS12low_MFS3low.180	k__Bacteria (UID203)	55.24	35.11	0	35.11	root (UID1)	0	0	0	0						Bacteria	Proteobacteria	Alphaproteobacteria	Rhizobiales	Acidobacteriaceae	NA	unresolved
MFS12low_MFS3low.181	k__Bacteria (UID2495)	80.37	76	63.5	27.74	k__Bacteria (UID203)	14.66	0	0	0						Bacteria	Gemmatimonadetes	Gemmatimonadetes <class>	Gemmatimonadales	Gemmatimonadaceae	k__Bacteria	p__Gemmatimonadetes;c__Gemmatimonadetes;o__Gemmatimonadales;f__Gemmatimonadaceae;g__Gemmatimonas;s__Gemmatimonas_aurantiaca
MFS12low_MFS3low.182	k__Bacteria (UID1452)	65.56	19.78	5	18.791	root (UID1)	0	0	0	0						Bacteria	Actinobacteria <phylum>	Actinobacteria	Streptomycetales	Streptomycetaceae	NA	unresolved
MFS12low_MFS3low.183	k__Bacteria (UID203)	56.03	43.1	5.13	40.889	k__Bacteria (UID203)	17.89	1.75	0	1.75						Bacteria	Proteobacteria	Deltaproteobacteria	Myxococcales	Labilitrichaceae	k__Bacteria;p__Proteobacteria;c__Deltaproteobacteria;o__Myxococcales	f__Kofleriaceae;g__Haliangium;s__Haliangium_ochraceum
MFS12low_MFS3low.184	k__Bacteria (UID3187)	39.68	14.86	41.46	8.69904	root (UID1)	4.17	0	0	0						Bacteria	Proteobacteria	Gemmatimonadetes <class>	Gemmatimonadales	Gemmatimonadaceae	NA	unresolved
MFS12low_MFS3low.185	k__Bacteria (UID203)	77.08	52.93	1.49	52.1413	k__Bacteria (UID2982)	6.88	0.68	0	0.68						Bacteria	Proteobacteria	Alphaproteobacteria	Rhizobiales	Acidobacteriaceae	k__Bacteria	p__Chlamydiae;c__Chlamydiia;o__Chlamydiales
MFS12low_MFS3low.186	k__Bacteria (UID2495)	82.19	25.28	7.69	23.336	k__Bacteria (UID203)	5.9	0	0	0						Bacteria	Proteobacteria	Gemmatimonadetes <class>	Gemmatimonadales	Gemmatimonadaceae	k__Bacteria	p__Fusobacteria;c__Fusobacteriia;o__Fusobacteriales
MFS12low_MFS3low.187	c__Deltaproteobacteria (UID3216)	46.8	20.05	23.19	15.4004	root (UID1)	0	0	0	0						Bacteria	Proteobacteria	Deltaproteobacteria	Myxococcales	Polyangiaceae	NA	unresolved
MFS12low_MFS3low.188	k__Bacteria (UID203)	24.95	2.59	0	2.59	k__Bacteria (UID203)	13.56	0	0	0						Bacteria	Acidobacteria	Acidobacteriia	Acidobacteriales	Acidobacteriaceae	k__Bacteria;p__Acidobacteria;c__Acidobacteriia;o__Acidobacteriales	c__Candidatus_Koribacter;o__Candidatus_Koribacter;f__Candidatus_Koribacter;g__Candidatus_Koribacter;s__Candidatus_Koribacter_versatilis
MFS12low_MFS3low.189	k__Bacteria (UID203)	34.36	7.76	0	7.76	root (UID1)	1.04	0	0	0						Bacteria	Acidobacteria	Acidobacteriia	Acidobacteriales	Acidobacteriaceae	NA	unresolved
MFS12low_MFS3low.190	k__Bacteria (UID2565)	51.36	6.99	0	6.99	k__Bacteria (UID203)	1.75	0	0	0						Bacteria	Proteobacteria	Alphaproteobacteria	Planctomycetales	Planctomycetaceae	k__Bacteria;p__Planctomycetes;c__Planctomycetia;o__Planctomycetales;f__Planctomycetaceae	unresolved
MFS12low_MFS3low.191	k__Archaea (UID2)	6.85	0	0	0	k__Bacteria (UID203)	0.16	0	0	0						Eukaryota	Proteobacteria	Chitinophagia	Chitinophagales	Chitinophagaceae	k__Bacteria;p__Proteobacteria;c__Alphaproteobacteria;o__Rhodobacterales_2;f__Hyphomonadaceae	o__Rhodobacterales
MFS12low_MFS3low.192	k__Bacteria (UID1453)	80.92	45.14	2.47	44.025	k__Bacteria (UID203)	18.1	0	0	0						Bacteria	Actinobacteria <phylum>	Actinobacteria	Corynebacteriales	Streptomycetaceae	k__Bacteria;p__Actinobacteria;c__Actinobacteria	o__Acidimicrobiales;f__Acidimicrobiaceae;g__Acidimicrobium;s__Acidimicrobium_ferrooxidans
MFS12low_MFS3low.193	k__Bacteria (UID203)	9.73	0.66	0	0.66	root (UID1)	0	0	0	0						Bacteria	Proteobacteria	Alphaproteobacteria	Acidobacteriales	Acidobacteriaceae	NA	unresolved
MFS12low_MFS3low.194	k__Archaea (UID2)	54.75	18.93	33.33	12.6206	k__Archaea (UID2)	52.66	8.25	100	0						Archaea	Thaumarchaeota	-	-	-	k__Archaea;p__Thaumarchaeota;c__Nitrosopumilales;o__Nitrosopumilales	f__Nitrosopumilaceae
MFS12low_MFS3low.195	k__Bacteria (UID2569)	94.62	11.07	14.81	9.43053	p__Bacteroidetes (UID2605)	60.31	0.12	0	0.12						Bacteria	Bacteroidetes	Flavobacteriia	Sphingobacteriales	Sphingobacteriaceae	k__Bacteria;p__Bacteroidetes	unresolved
jqueue	k__Bacteria (UID2495)	82.32	37.3	8.33	34.1929	k__Bacteria (UID203)	3.45	0	0	0						Bacteria	Proteobacteria	Deltaproteobacteria	Bacillales	Bacillaceae	k__Bacteria	p__Planctomycetes;c__Planctomycetia;o__Planctomycetales;f__Planctomycetaceae
MFS12low_MFS3mid.001	c__Gammaproteobacteria (UID4202)	92	5.16	52.78	2.43655	k__Bacteria (UID203)	8.31	0	0	0						Bacteria	Proteobacteria	Alphaproteobacteria	Rhizobiales	Bradyrhizobiaceae	k__Bacteria;p__Proteobacteria;c__Gammaproteobacteria;o__Xanthomonadales	f__Sinobacteraceae
MFS12low_MFS3mid.002	k__Bacteria (UID203)	71	27.59	100	0	k__Bacteria (UID203)	39.66	3.45	100	0						Bacteria	Proteobacteria	Gammaproteobacteria	Burkholderiales	Sinobacteraceae	k__Bacteria;p__Proteobacteria;c__Gammaproteobacteria	o__Chromatiales;f__Ectothiorhodospiraceae
MFS12low_MFS3mid.003	k__Bacteria (UID3187)	73.91	7.98	54.55	3.62691	k__Bacteria (UID3187)	55.09	4.27	60	1.708						Bacteria	Proteobacteria	Deltaproteobacteria	-	-	k__Bacteria	p__Acidobacteria
MFS12low_MFS3mid.004	o__Actinomycetales (UID1696)	87.92	60.01	91.1	5.34089	o__Actinomycetales (UID1696)	44.21	10.78	96.77	0.348194						Bacteria	Actinobacteria <phylum>	Actinobacteria	Streptosporangiales	Streptomycetaceae	k__Bacteria;p__Actinobacteria;c__Actinobacteria;o__Actinomycetales	f__Thermomonosporaceae;g__Actinomadura
MFS12low_MFS3mid.005	k__Bacteria (UID203)	44.04	0	0	0	k__Bacteria (UID203)	17.24	0	0	0						Bacteria	Proteobacteria	Gammaproteobacteria	Burkholderiales	Burkholderiaceae	k__Bacteria;p__Proteobacteria;c__Gammaproteobacteria	o__Chromatiales;f__Ectothiorhodospiraceae
MFS12low_MFS3mid.006	k__Bacteria (UID203)	88.79	17.55	54	8.073	f__Bradyrhizobiaceae (UID3695)	85.61	4.64	47.62	2.43043						Bacteria	Proteobacteria	Alphaproteobacteria	Rhizobiales	Bradyrhizobiaceae	k__Bacteria;p__Proteobacteria;c__Alphaproteobacteria;o__Rhizobiales;f__Bradyrhizobiaceae;g__Bradyrhizobium	s__
MFS12low_MFS3mid.008	c__Alphaproteobacteria (UID3305)	94.66	2.43	75	0.6075	c__Alphaproteobacteria (UID3305)	68.3	0.43	0	0.43						Bacteria	Proteobacteria	Alphaproteobacteria	Rhodospirillales	Rhodospirillaceae	k__Bacteria;p__Proteobacteria;c__Alphaproteobacteria;o__Rhodospirillales;f__Rhodospirillaceae	p__;c__;o__;f__;g__;s__
MFS12low_MFS3mid.009	k__Bacteria (UID203)	17.82	7.21	0	7.21	root (UID1)	0	0	0	0						Bacteria	Proteobacteria	Alphaproteobacteria	Rhizobiales	Bradyrhizobiaceae	NA	unresolved
MFS12low_MFS3mid.010	o__Rhizobiales (UID3642)	82.73	18.78	21.18	14.8024	o__Rhizobiales (UID3642)	63.92	1.74	50	0.87						Bacteria	Proteobacteria	Alphaproteobacteria	Rhizobiales	Bradyrhizobiaceae	k__Bacteria;p__Proteobacteria;c__Alphaproteobacteria;o__Rhizobiales	f__Bradyrhizobiaceae
MFS12low_MFS3mid.011	k__Bacteria (UID203)	98.28	10.82	27.27	7.86939	root (UID1)	4.17	0	0	0						Bacteria	Proteobacteria	Alphaproteobacteria	Rhizobiales	Bradyrhizobiaceae	NA	unresolved
MFS12low_MFS3mid.012	k__Bacteria (UID203)	84.54	17.01	18.57	13.8512	o__Rhizobiales (UID3642)	63.28	1.58	60	0.632						Bacteria	Proteobacteria	Alphaproteobacteria	Rhizobiales	Bradyrhizobiaceae	k__Bacteria;p__Proteobacteria;c__Alphaproteobacteria;o__Rhizobiales	f__Bradyrhizobiaceae
MFS12low_MFS3mid.013	o__Rhizobiales (UID3642)	81.59	8.3	11.11	7.37787	o__Rhizobiales (UID3642)	73.52	0.63	0	0.63						Bacteria	Proteobacteria	Alphaproteobacteria	Rhizobiales	Bradyrhizobiaceae	k__Bacteria;p__Proteobacteria;c__Alphaproteobacteria;o__Rhizobiales	f__Bradyrhizobiaceae
MFS12low_MFS3mid.014	o__Actinomycetales (UID2012)	8.17	1.03	23.81	0.784757	root (UID1)	0	0	0	0						Bacteria	Actinobacteria <phylum>	Actinobacteria	Corynebacteriales	Pseudonocardiaceae	NA	unresolved
MFS12low_MFS3mid.015	o__Actinomycetales (UID1696)	73.96	11.65	25	8.7375	k__Bacteria (UID203)	28.62	1.72	100	0						Bacteria	Actinobacteria <phylum>	Actinobacteria	Streptosporangiales	Streptomycetaceae	k__Bacteria;p__Actinobacteria;c__Actinobacteria;o__Actinomycetales	unresolved
MFS12low_MFS3mid.016	o__Actinomycetales (UID2012)	95.57	8.97	0	8.97	k__Bacteria (UID203)	68.97	1.72	0	1.72						Bacteria	Actinobacteria <phylum>	Actinobacteria	Pseudonocardiales	Pseudonocardiaceae	k__Bacteria;p__Actinobacteria;c__Actinobacteria;o__Actinomycetales;f__Pseudonocardiaceae;g__Pseudonocardia	s__Pseudonocardia_spinosispora
MFS12low_MFS3mid.017	k__Bacteria (UID203)	34.66	9.48	100	0	k__Bacteria (UID203)	34.66	9.48	100	0						Bacteria	Acidobacteria	Acidobacteriia	Acidobacteriales	Acidobacteriaceae	k__Bacteria;p__Acidobacteria;c__Acidobacteriia;o__Acidobacteriales	c__Candidatus_Koribacter;o__Candidatus_Koribacter;f__Candidatus_Koribacter;g__Candidatus_Koribacter;s__Candidatus_Koribacter_versatilis
MFS12low_MFS3mid.018	k__Bacteria (UID203)	92.24	35.49	13.64	30.6492	root (UID1)	0	0	0	0						Bacteria	Proteobacteria	Alphaproteobacteria	Rhizobiales	Acidobacteriaceae	NA	unresolved
MFS12low_MFS3mid.019	k__Bacteria (UID3187)	95.8	5.69	13.33	4.93152	c__Deltaproteobacteria (UID3216)	35.16	0.65	0	0.65						Bacteria	Proteobacteria	Deltaproteobacteria	Rhizobiales	Bradyrhizobiaceae	k__Bacteria;p__Proteobacteria;c__Deltaproteobacteria	o__Myxococcales;f__Myxococcaceae;g__Anaeromyxobacter;s__Anaeromyxobacter_dehalogenans
MFS12low_MFS3mid.020	root (UID1)	29.17	20.83	66.67	6.94264	k__Bacteria (UID203)	13.79	0	0	0						Bacteria	Acidobacteria	Acidobacteriia	Acidobacteriales	Acidobacteriaceae	k__Bacteria;p__Acidobacteria;c__Acidobacteriia;o__Acidobacteriales	unresolved
MFS12low_MFS3mid.021	k__Bacteria (UID203)	81.9	18.12	34.15	11.932	o__Rhizobiales (UID3654)	55.14	4.7	77.78	1.04434						Bacteria	Proteobacteria	Alphaproteobacteria	Rhizobiales	Bradyrhizobiaceae	k__Bacteria;p__Proteobacteria;c__Alphaproteobacteria;o__Rhizobiales	unresolved
MFS12low_MFS3mid.022	c__Gammaproteobacteria (UID4202)	72.51	6.14	38.89	3.75215	root (UID1)	0	0	0	0						Bacteria	Proteobacteria	Alphaproteobacteria	Rhizobiales	Acidobacteriaceae	NA	unresolved
MFS12low_MFS3mid.023	k__Bacteria (UID3187)	60.12	8.68	16.67	7.23304	root (UID1)	12.5	0	0	0						Bacteria	Proteobacteria	Alphaproteobacteria	Rhizobiales	Bradyrhizobiaceae	NA	unresolved
MFS12low_MFS3mid.024	k__Bacteria (UID203)	64.5	51.9	16.67	43.2483	k__Bacteria (UID203)	7.21	0	0	0						Bacteria	Proteobacteria	Alphaproteobacteria	Rhizobiales	Bradyrhizobiaceae	k__Bacteria;p__Proteobacteria;c__Alphaproteobacteria;o__Rhizobiales	f__Bradyrhizobiaceae
MFS12low_MFS3mid.025	k__Bacteria (UID203)	94.83	48.96	70.83	14.2816	k__Bacteria (UID203)	93.1	40.33	73.17	10.8205						Bacteria	Actinobacteria <phylum>	Actinobacteria	Corynebacteriales	Mycobacteriaceae	k__Bacteria;p__Actinobacteria;c__Actinobacteria;o__Actinomycetales;f__Mycobacteriaceae;g__Mycobacterium	unresolved
MFS12low_MFS3mid.026	k__Bacteria (UID203)	53.74	14.67	51.92	7.05334	k__Bacteria (UID3187)	37.64	0.79	37.5	0.49375						Bacteria	Acidobacteria	Acidobacteriia	Acidobacteriales	Acidobacteriaceae	k__Bacteria;p__Acidobacteria;c__Acidobacteriia;o__Acidobacteriales;f__Acidobacteriaceae	p__;c__;o__;f__;g__;s__
MFS12low_MFS3mid.027	k__Bacteria (UID203)	27.59	6.9	0	6.9	root (UID1)	8.33	0	0	0						Bacteria	Proteobacteria	Alphaproteobacteria	Caulobacterales	Caulobacteraceae	NA	unresolved
MFS12low_MFS3mid.028	k__Bacteria (UID203)	59.61	17.48	77.27	3.9732	k__Bacteria (UID203)	52.56	11.44	88.24	1.34534						Bacteria	Actinobacteria <phylum>	Actinobacteria	Corynebacteriales	Mycobacteriaceae	k__Bacteria;p__Actinobacteria;c__Actinobacteria;o__Actinomycetales;f__Mycobacteriaceae;g__Mycobacterium	s__Mycobacterium_xenopi
MFS12low_MFS3mid.029	k__Bacteria (UID203)	77.08	49.5	32.56	33.3828	c__Gammaproteobacteria (UID4202)	25.12	0.98	66.67	0.326634						Bacteria	Proteobacteria	Gammaproteobacteria	-	-	k__Bacteria;p__Proteobacteria;c__Gammaproteobacteria;o__Xanthomonadales	f__Sinobacteraceae
Parks, Donovan H., et al. (2015)	c__Alphaproteobacteria (UID3305)	96.43	16.11	29.03	11.4333	c__Alphaproteobacteria (UID3305)	60.78	0.65	50	0.325						Bacteria	Proteobacteria	Alphaproteobacteria	Rhodospirillales	Rhodospirillaceae	k__Bacteria;p__Proteobacteria;c__Alphaproteobacteria;o__Rhodospirillales;f__Rhodospirillaceae	p__;c__;o__;f__;g__;s__
MFS12low_MFS3mid.031	k__Bacteria (UID203)	7.55	1.72	0	1.72	root (UID1)	0	0	0	0						Bacteria	Actinobacteria <phylum>	Actinobacteria	Streptomycetales	Streptomycetaceae	NA	unresolved
MFS12low_MFS3mid.032	k__Bacteria (UID203)	62.15	33.78	12.33	29.6149	k__Bacteria (UID203)	25	1.72	0	1.72						Bacteria	Proteobacteria	Alphaproteobacteria	Rhizobiales	Bradyrhizobiaceae	k__Bacteria;p__Proteobacteria;c__Alphaproteobacteria;o__Rhizobiales	f__Bradyrhizobiaceae
MFS12low_MFS3mid.033	k__Bacteria (UID203)	64.03	26.99	57.14	11.5679	k__Bacteria (UID203)	23.56	1.72	100	0						Bacteria	Proteobacteria	Alphaproteobacteria	Rhizobiales	Bradyrhizobiaceae	k__Bacteria;p__Proteobacteria;c__Alphaproteobacteria;o__Rhizobiales	unresolved
MFS12low_MFS3mid.034	k__Bacteria (UID203)	62.07	8.62	66.67	2.87305	k__Bacteria (UID203)	17.24	0	0	0						Bacteria	Actinobacteria <phylum>	Actinobacteria	Streptosporangiales	Streptomycetaceae	k__Bacteria;p__Actinobacteria;c__Actinobacteria;o__Actinomycetales	unresolved
MFS12low_MFS3mid.035	k__Bacteria (UID203)	44.48	29.67	48.85	15.1762	k__Bacteria (UID203)	8.62	0	0	0						Bacteria	Actinobacteria <phylum>	Actinobacteria	Streptosporangiales	Streptomycetaceae	k__Bacteria;p__Actinobacteria;c__Actinobacteria;o__Actinomycetales	unresolved
MFS12low_MFS3mid.036	k__Bacteria (UID203)	38.79	4.31	0	4.31	root (UID1)	4.17	0	0	0						Bacteria	Actinobacteria <phylum>	Actinobacteria	Streptosporangiales	Streptomycetaceae	NA	unresolved
MFS12low_MFS3mid.037	k__Bacteria (UID203)	62.38	18.97	33.33	12.6473	k__Bacteria (UID203)	15.52	3.45	100	0						Bacteria	Actinobacteria <phylum>	Actinobacteria	Streptosporangiales	Streptomycetaceae	k__Bacteria;p__Actinobacteria;c__Actinobacteria;o__Actinomycetales	f__Nocardiopsaceae
MFS12low_MFS3mid.038	p__Actinobacteria (UID1454)	80.7	7.26	8.33	6.65524	p__Actinobacteria (UID1454)	41.32	0	0	0						Bacteria	Actinobacteria <phylum>	Thermoleophilia	Solirubrobacterales	Solirubrobacteraceae	k__Bacteria;p__Actinobacteria;c__Actinobacteria;o__Solirubrobacterales	f__Solirubrobacteraceae;g__Solirubrobacter
MFS12mid_MFS3high.001	root (UID1)	0	0	0	0	root (UID1)	0	0	0	0						Bacteria	Proteobacteria	Alphaproteobacteria	Rhizobiales	Bradyrhizobiaceae	NA	unresolved
MFS12mid_MFS3high.002	o__Actinomycetales (UID1663)	97.12	10.98	48.48	5.6569	k__Bacteria (UID203)	29.47	1.72	0	1.72						Bacteria	Actinobacteria <phylum>	Actinobacteria	Streptosporangiales	Streptomycetaceae	k__Bacteria;p__Actinobacteria;c__Actinobacteria;o__Actinomycetales	unresolved
MFS12mid_MFS3low.001	k__Bacteria (UID203)	76.72	41.38	15.89	34.8047	k__Bacteria (UID203)	18.1	0	0	0						Bacteria	Acidobacteria	Acidobacteriia	Acidobacteriales	Acidobacteriaceae	k__Bacteria;p__Acidobacteria;c__Acidobacteriia;o__Acidobacteriales	c__Candidatus_Koribacter;o__Candidatus_Koribacter;f__Candidatus_Koribacter;g__Candidatus_Koribacter;s__Candidatus_Koribacter_versatilis
MFS12mid_MFS3low.002	k__Bacteria (UID203)	89.5	34.12	10.84	30.4214	k__Bacteria (UID203)	13.79	0	0	0						Bacteria	Actinobacteria <phylum>	Actinobacteria	Streptosporangiales	Streptomycetaceae	k__Bacteria;p__Actinobacteria;c__Actinobacteria;o__Actinomycetales	f__Thermomonosporaceae;g__Actinomadura
MFS12mid_MFS3low.003	c__Deltaproteobacteria (UID3216)	8.35	0.32	0	0.32	root (UID1)	4.17	0	0	0						Bacteria	Acidobacteria	Acidobacteriia	Acidobacteriales	Acidobacteriaceae	NA	unresolved
MFS12mid_MFS3low.004	k__Bacteria (UID203)	98.28	17.95	16.33	15.0188	k__Bacteria (UID203)	50	0	0	0						Bacteria	Proteobacteria	Alphaproteobacteria	Rhizobiales	Bradyrhizobiaceae	k__Bacteria;p__Proteobacteria;c__Alphaproteobacteria;o__Rhizobiales	f__Rhodobiaceae;g__Parvibaculum;s__Parvibaculum_lavamentivorans
MFS12mid_MFS3low.005	k__Bacteria (UID203)	29	11.72	33.33	7.81372	k__Bacteria (UID203)	7.5	0	0	0						Bacteria	Proteobacteria	Deltaproteobacteria	Myxococcales	Polyangiaceae	k__Bacteria;p__Proteobacteria;c__Deltaproteobacteria;o__Myxococcales	f__Kofleriaceae;g__Haliangium;s__Haliangium_ochraceum
MFS12mid_MFS3low.006	k__Bacteria (UID203)	16.93	5.02	48.15	2.60287	k__Bacteria (UID2495)	4.23	0	0	0						Bacteria	Gemmatimonadetes	Gemmatimonadetes <class>	Gemmatimonadales	Gemmatimonadaceae	k__Bacteria	p__Gemmatimonadetes;c__Gemmatimonadetes;o__Gemmatimonadales;f__Gemmatimonadaceae;g__Gemmatimonas;s__Gemmatimonas_aurantiaca
MFS12mid_MFS3low.007	k__Bacteria (UID3187)	98.92	3.93	16.67	3.27487	k__Bacteria (UID3187)	63.42	0	0	0						Bacteria	Acidobacteria	Acidobacteriia	Acidobacteriales	Acidobacteriaceae	k__Bacteria;p__Acidobacteria;c__Acidobacteriia;o__Acidobacteriales;f__Acidobacteriaceae;g__Acidobacterium	s__
MFS12mid_MFS3low.008	k__Bacteria (UID203)	5.72	0.63	100	0	k__Bacteria (UID203)	4.23	0	0	0						Bacteria	Gemmatimonadetes	Gemmatimonadetes <class>	Gemmatimonadales	Gemmatimonadaceae	k__Bacteria	p__Gemmatimonadetes;c__Gemmatimonadetes;o__Gemmatimonadales;f__Gemmatimonadaceae;g__Gemmatimonas;s__Gemmatimonas_aurantiaca
MFS12mid_MFS3low.009	c__Alphaproteobacteria (UID3305)	92.01	1.3	25	0.975	k__Bacteria (UID203)	41.38	0	0	0						Bacteria	Proteobacteria	Alphaproteobacteria	Rhodospirillales	Rhodospirillaceae	k__Bacteria;p__Proteobacteria;c__Alphaproteobacteria;o__Rhodospirillales;f__Rhodospirillaceae	p__;c__;o__;f__;g__;s__
MFS12mid_MFS3low.010	k__Archaea (UID2)	77.43	0	0	0	k__Archaea (UID2)	77.43	0	0	0						Archaea	Thaumarchaeota	-	-	-	k__Archaea;p__Thaumarchaeota;c__Nitrosopumilales;o__Nitrosopumilales	f__Nitrosopumilaceae
MFS12mid_MFS3mid.001	k__Bacteria (UID203)	55.17	14.11	78	3.1042	k__Bacteria (UID203)	8.62	0	0	0						Bacteria	Actinobacteria <phylum>	Actinobacteria	Streptosporangiales	Streptomycetaceae	k__Bacteria;p__Actinobacteria;c__Actinobacteria;o__Actinomycetales	unresolved
MFS12mid_MFS3mid.002	o__Actinomycetales (UID1696)	53.11	9.89	59.26	4.02919	root (UID1)	4.17	0	0	0						Bacteria	Actinobacteria <phylum>	Actinobacteria	Streptosporangiales	Streptomycetaceae	NA	unresolved
MFS12mid_MFS3mid.003	k__Bacteria (UID203)	51.72	36.23	2.76	35.2301	k__Bacteria (UID203)	2.66	0	0	0						Bacteria	Proteobacteria	Alphaproteobacteria	Rhizobiales	Bradyrhizobiaceae	k__Bacteria;p__Proteobacteria;c__Alphaproteobacteria;o__Rhizobiales	f__Rhodobiaceae;g__Parvibaculum;s__Parvibaculum_lavamentivorans
MFS12mid_MFS3mid.004	k__Bacteria (UID3187)	82.05	0.85	0	0.85	k__Bacteria (UID3187)	23.93	0	0	0						Bacteria	Acidobacteria	Acidobacteriia	Acidobacteriales	Acidobacteriaceae	k__Bacteria;p__Acidobacteria;c__Acidobacteriia;o__Acidobacteriales	c__Candidatus_Koribacter;o__Candidatus_Koribacter;f__Candidatus_Koribacter;g__Candidatus_Koribacter;s__Candidatus_Koribacter_versatilis
MFS12mid_MFS3mid.005	k__Bacteria (UID3187)	84.33	2.56	66.67	0.853248	k__Bacteria (UID3187)	77.07	2.56	66.67	0.853248						Bacteria	Acidobacteria	Acidobacteriia	Acidobacteriales	Acidobacteriaceae	k__Bacteria;p__Acidobacteria;c__Acidobacteriia;o__Acidobacteriales	f__Acidobacteriaceae
MFS12mid_MFS3mid.006	k__Bacteria (UID203)	29.62	3.45	100	0	k__Bacteria (UID203)	27.59	3.45	100	0						Bacteria	Acidobacteria	Acidobacteriia	Acidobacteriales	Acidobacteriaceae	k__Bacteria;p__Acidobacteria;c__Acidobacteriia;o__Acidobacteriales;f__Acidobacteriaceae	g__Acidobacterium
MFS12mid_MFS3mid.007	k__Bacteria (UID203)	8.62	0.78	100	0	k__Bacteria (UID203)	6.9	0.78	100	0						Bacteria	Acidobacteria	Acidobacteriia	Acidobacteriales	Acidobacteriaceae	k__Bacteria;p__Acidobacteria;c__Acidobacteriia;o__Acidobacteriales	c__Candidatus_Koribacter;o__Candidatus_Koribacter;f__Candidatus_Koribacter;g__Candidatus_Koribacter;s__Candidatus_Koribacter_versatilis
MFS12mid_MFS3mid.008	k__Bacteria (UID203)	61.21	25.8	48.15	13.3773	o__Actinomycetales (UID1696)	26.07	2.41	20	1.928						Bacteria	Actinobacteria <phylum>	Actinobacteria	Streptosporangiales	Streptomycetaceae	k__Bacteria;p__Actinobacteria;c__Actinobacteria;o__Actinomycetales	f__Thermomonosporaceae;g__Actinomadura
a Completeness is based on the number of presumed single copy marker genes found within each bin
b Completeness is based on the number of presumed single copy marker genes found within each bin
c “Contamination” is based on the fraction of (presumed single copy) marker genes which occur multiple times within the bin
d “strain heterogeneity” is based on the fraction of “contaminating” marker genes (occurring more than once), which display a sequence identity of > 90% (and therefore may simply represent gene duplication)
e “adjusted contamination” represents the remaining fraction of “contaminating” multi-copy marker genes after substracting homologs with > 90 % sequence identity (“strain heterogenity”)
f most frequent “Least Common Ancestor” (LCA) taxonomic classification of contigs within the final bin. All contigs were classified using a hierarchical approach as described in the material & methods section.
g taxonomic placement of each final bin using CheckM's “tree_qa” workflow. These classifications are based on comparisons against the CheckM reference database, which may not fully represent uncultured candidate taxa.
Parks, Donovan H., et al. (2015) "CheckM: assessing the quality of microbial genomes recovered from isolates, single cells, and metagenomes." Genome research 25.7 (2015): 1043-1055.
